# Supplementary material for: A transcriptome analysis of two grapevine populations segregating for tendril phyllotaxy
Source: Hortic Res. 2017 Jul 12;4:17032–. doi: 10.1038/hortres.2017.32 (PMC5506248; doi:10.1038/hortres.2017.32)
Supplement: Supplementary Table 1 [file hortres201732-s4.xlsx]

## Sheet: Supplementary Table 1
Supplementary Table 1. Expression profiles and annotation of the 324 DEGs identified in the P65 and P96 populations
Gene ID	Regulation	P65 - log2(FC)	P65 - fdr	P96 - log2(FC)	P96 - fdr	TF family	GO enrichment cluster	Arabidopsis homologue/ Annotation (Plant MetGenMap)
GSVIVT01015037001	up-regulation	1.44401	0.184189	1.84392	0.0141451	AP2/ERF	I,II,IV	ATERF 17 / Ethylene-responsive transcription factor
GSVIVT01030515001	up-regulation	1.40331	0.0220866	0.785541	0.214537	AP2/ERF	I,II,IV	ATERF3 / Ethylene-responsive transcription factor, putative
GSVIVT01020584001	up-regulation	0.797362	0.240234	1.20341	0.00239388	AP2/ERF	I,II,IV	ATERF9 / Ethylene-responsive transcription factor, putative
GSVIVT01021098001	up-regulation	1.34873	0.0423881	0.910054	0.172582	AP2/ERF	I,II,IV	ATERF9 / Ethylene-responsive transcription factor, putative
GSVIVT01009007001	up-regulation	0.949733	0.0560544	1.47343	5.03e-06	AP2/ERF	I,II,IV	AtWIND1 / Ethylene-responsive transcription factor 5
GSVIVT01008649001	up-regulation	1.96019	0.0329559	0.910065	0.379457	AP2/ERF	I,II,IV	ERF114 / Ethylene-responsive transcription factor
GSVIVT01018165001	up-regulation	0.986658	0.236059	1.72108	0.0186669	bHLH	IV	UNE 10 / Phytochrome-interacting factor 3.1
GSVIVT01035331001	up-regulation	1.76697	0.0585627	1.35005	0.000369618	C3H	I,II,IV	ATTZF2 / Zinc finger CCCH domain-containing protein
GSVIVT01015265001	up-regulation	1.98113	0.00303266	0.907485	0.0483502	C3H	I,II,IV	ATTZF2 / Zinc finger CCCH domain-containing protein
GSVIVT01032807001	up-regulation	0.95615	0.126671	1.67356	2.42e-06	C3H	I,IV	AtSZF2 / Zinc finger CCCH domain-containing protein
GSVIVT01036499001	up-regulation	0.678643	0.266181	1.18168	0.00169208	CO-like	I,IV	ATCOL2 / CONSTANS protein
GSVIVT01007007001	up-regulation	0.793435	0.387949	2.20714	0.000631836	GRAS	I,IV	F1O13.2 / GRAS family transcription factor
GSVIVT01014570001	up-regulation	1.00489	0.0985231	1.51111	0.000223539	GRAS	I,IV	SCL21 / Scarecrow-like 1 transcription factor
GSVIVT01019655001	up-regulation	1.75736	0.0364775	1.03677	0.300224	HD-ZIP	I,II,IV	ATHB12 / Homeobox-leucine zipper protein
GSVIVT01019829001	up-regulation	1.25779	0.0233251	1.00714	0.30268	HSF	I,IV	AT-HSFB2B / Heat stress transcription factor B-2b
GSVIVT01008284001	up-regulation	1.44165	0.0116516	1.36316	0.0589399	LBD	I	ASL38 / LOB domain protein 40
GSVIVT01028091001	down-regulation	-0.992978	0.0190592	-0.937757	0.0186669	MYB	I,IV	MYB12 / Myb-like transcription factor
GSVIVT01016996001	up-regulation	1.12603	0.0747466	1.08482	0.0250026	MYB_related		AT3G16350.1 / Myb transcription factor
GSVIVT01020132001	up-regulation	0.856958	0.0828402	0.9631	0.031504	MYB_related		F20P5.26 / Putative MYB transcription factor
GSVIVT01022354001	up-regulation	1.63151	0.000769341	1.09422	0.00124407	NAC	I,II,IV	ANAC002 / NAC domain protein,
GSVIVT01008839001	up-regulation	1.31276	0.010704	1.44645	0.00159753	NAC	I,II,IV	ANAC002 / NAC domain-containing protein, putative
GSVIVT01014403001	up-regulation	1.60134	0.00534851	1.73692	0.000151109	NAC	I,II,IV	ANAC072 / NAC domain-containing protein, putative
GSVIVT01036120001	down-regulation	-0.990509	0.0884413	-0.965323	0.0496255	NF-YB		NF-YB11 / DNA polymerase epsilon subunit 3
GSVIVT01014236001	down-regulation	-0.741914	0.113811	-0.90561	0.0298164	TCP	IV	TCP3 / TCP4 / Transcription factor TCP4 or TCP3
GSVIVT01027069001	up-regulation	0.926414	0.256276	1.93829	0.000176633	WRKY	I,II,IV	ATWRKY30 / Putative WRKY transcription factor 30
GSVIVT01012682001	up-regulation	1.38133	0.0465999	1.58923	0.00312524	WRKY	I,II,IV	ATWRKY6 / WRKY transcription factor, putative
GSVIVT01030453001	up-regulation	1.1509	0.0472321	0.863459	0.0431106	WRKY	I,II,IV	ATWRKY6 / WRKY transcription factor, putative
GSVIVT01024624001	up-regulation	0.888711	0.126285	1.90364	2e-06	WRKY	I,IV	ATWRKY33 / WRKY transcription factor 1
GSVIVT01035885001	up-regulation	1.3206	0.0835892	1.76497	0.0265542	WRKY	I,IV	ATWRKY40 / WRKY transcription factor 3
GSVIVT01022067001	up-regulation	0.974133	0.0245225	1.13112	0.00842731	WRKY	I,IV	ATWRKY7 / WRKY transcription factor 20
GSVIVT01009037001	down-regulation	-1.10396	0.0251154	-1.04162	0.0190857		I	14-3-3-like protein GF14 Epsilon
GSVIVT01033476001	down-regulation	-1.02551	0.0149049	-0.906467	0.0234393		I	Activator of 90 kDa heat shock protein ATPase
GSVIVT01011160001	down-regulation	-0.971881	0.00935226	-0.708223	0.0729194		I	Chaperone protein dnaJ
GSVIVT01032782001	down-regulation	-2.03847	7.06e-05	-0.797292	0.0265542		I	Cyclin B1-2
GSVIVT01013628001	down-regulation	-1.01151	0.0168054	-0.638436	0.171568		I	Cyclin-T1-5
GSVIVT01031551001	down-regulation	-1.62569	0.000138938	-0.642643	0.419563		I	Hexokinase, putative
GSVIVT01034208001	down-regulation	-0.87282	0.0274944	-0.759527	0.165134		I	Histone H4
GSVIVT01019467001	down-regulation	-1.12887	0.00752814	-0.796464	0.0438343		I	Multidrug resistance protein ABC transporter family
GSVIVT01000543001	down-regulation	-1.39967	0.0376121	-0.674724	0.202085		I	Protein phosphatase 2c, putative
GSVIVT01018462001	down-regulation	-0.911392	0.0500865	-0.979839	0.0440009		I	Receptor-like protein kinase
GSVIVT01015538001	down-regulation	-0.909333	0.192617	-1.53906	0.000354423		I	SPX domain-containing protein
GSVIVT01038187001	down-regulation	-1.0869	0.00810105	-0.67405	0.0883816		I	Syntaxin-61
GSVIVT01012636001	down-regulation	-1.61506	0.00144233	-0.967971	0.00658805		I	Thiamine thiazole synthase
GSVIVT01024825001	down-regulation	-1.08373	0.0112945	-0.746165	0.0156208		I	Tubulin, beta chain
GSVIVT01017303001	down-regulation	-0.967409	0.0852242	-1.51689	0.00138814		I	UDP-glycosyltransferase 1
GSVIVT01006065001	up-regulation	1.50309	0.0145945	2.30741	1.59e-05		I	1-aminocyclopropane-1-carboxylate oxidase
GSVIVT01030508001	up-regulation	0.652553	0.396975	1.36159	3.22e-05		I	1-aminocyclopropane-1-carboxylate oxidase
GSVIVT01000914001	up-regulation	0.638446	0.307776	1.49636	0.000151109		I	11-beta-hydroxysteroid dehydrogenase-like
GSVIVT01038080001	up-regulation	1.27569	0.0514436	2.02739	0.00516953		I	9-cis-epoxycarotenoid dioxygenase 1
GSVIVT01021507001	up-regulation	1.48715	0.0177472	1.24687	0.0417452		I	9-cis-epoxycarotenoid dioxygenase 2
GSVIVT01002109001	up-regulation	1.00303	0.0149227	1.07631	0.0165887		I	Alcohol dehydrogenase, putative
GSVIVT01021818001	up-regulation	1.35397	0.0198607	0.786777	0.638845		I	Aldo/keto reductase, putative
GSVIVT01033305001	up-regulation	0.786249	0.122898	0.887015	0.0298164		I	Alkaline alpha-galactosidase seed imbibition protein
GSVIVT01024713001	up-regulation	3.52906	0.00215054	3.23935	0.00119958		I	Asparagine synthetase
GSVIVT01008917001	up-regulation	1.04096	0.0708588	0.995717	0.00731738		I	Auxin transporter-like protein 3
GSVIVT01024541001	up-regulation	1.01055	0.0251154	1.20547	0.000567916		I	BTB/POZ domain-containing protein
GSVIVT01007745001	up-regulation	1.83499	0.0228293	1.89454	0.0088375		I	Carbonic anhydrase
GSVIVT01017690001	up-regulation	0.603001	0.370269	1.28867	0.00785259		I	CBL-interacting protein kinase 19
GSVIVT01011687001	up-regulation	0.746275	0.217954	1.02031	0.0473677		I	Cell number regulator 2
GSVIVT01008261001	up-regulation	1.28842	0.00333754	1.64717	3.12e-05		I	Cytochrome P450
GSVIVT01010274001	up-regulation	1.75816	0.0364119	1.54412	2.42e-06		I	Defensin protein
GSVIVT01018878001	up-regulation	2.41969	0.0391829	3.46365	3.35e-06		I	Dehydrin 1
GSVIVT01036724001	up-regulation	0.699028	0.35794	1.57641	0.0334406		I	Ent-kaurene synthase
GSVIVT01007987001	up-regulation	1.57637	0.0206409	1.23581	0.0186669		I	Expansin 2
GSVIVT01010614001	up-regulation	0.767123	0.27935	1.6275	0.000452584		I	F-box family protein
GSVIVT01036124001	up-regulation	1.60708	0.00242132	0.868678	0.116517		I	Glucan endo-1,3-beta-glucosidase, putative
GSVIVT01020159001	up-regulation	0.638019	0.343283	1.03526	0.0037843		I	IAA-amino acid hydrolase ILR1, putative
GSVIVT01037892001	up-regulation	0.7997	0.265141	1.74037	0.0187464		I	Indole-3-acetic acid-amido synthetase GH3.3, putative
GSVIVT01037920001	up-regulation	1.75639	0.00680797	0.665655	0.445897		I	Lipase
GSVIVT01016738001	up-regulation	0.712565	0.248129	1.97418	8.67e-10		I	Lipoxygenase
GSVIVT01015311001	up-regulation	0.706037	0.209135	0.913602	0.0361423		I	Malic enzyme
GSVIVT01008476001	up-regulation	1.4437	0.00963049	0.681664	0.193767		I	Mitogen-activated protein kinase kinase 1
GSVIVT01021126001	up-regulation	0.893511	0.347334	1.84941	0.00120171		I	MLO-like protein
GSVIVT01028722001	up-regulation	0.947911	0.0323616	0.770623	0.0695045		I	Multidrug resistance protein ABC transporter family
GSVIVT01033949001	up-regulation	1.66663	0.00328411	0.800129	0.0620922		I	NHL1
GSVIVT01009106001	up-regulation	1.66792	0.0344251	2.26388	0.0489734		I	Peroxidase protein
GSVIVT01030219001	up-regulation	1.93937	0.000163048	0.95542	0.284238		I	Peroxidase protein
GSVIVT01027803001	up-regulation	1.8585	0.0120433	1.03386	0.235445		I	Phosphate transporter
GSVIVT01033370001	up-regulation	2.29203	0.000138938	0.993746	0.330166		I	Polygalacturonase-inhibitor protein
GSVIVT01023461001	up-regulation	1.41519	0.00460751	0.773182	0.235829		I	Polyubiquitin protein
GSVIVT01008072001	up-regulation	2.20972	0.000138938	0.64552	0.439526		I	Probable peptide/nitrate transporter
GSVIVT01034886001	up-regulation	1.38429	0.0142145	1.44547	1.09e-05		I	Putative sucrose transporter
GSVIVT01000015001	up-regulation	1.34435	0.00417946	1.56142	2e-06		I	Ring finger protein, putative
GSVIVT01031720001	up-regulation	0.802666	0.172321	1.22852	0.00312524		I	U-box domain-containing protein
GSVIVT01031705001	up-regulation	1.08967	0.0329559	0.780741	0.0729194		I	UDP-glucosyltransferase, putative
GSVIVT01019508001	up-regulation	0.966715	0.0473146	1.46826	0.00984518		I	UDP-glycosyltransferase 1
GSVIVT01024696001	up-regulation	1.07976	0.0772559	1.36654	0.00280464		I	Zinc transporter
GSVIVT01035559001	down-regulation	-1.34445	0.00936588	-0.608056	0.168695		I,II	Syntaxin, putative
GSVIVT01016999001	up-regulation	0.720229	0.193546	1.08687	0.00165159		I,II	ABC transporter G family member 29
GSVIVT01019429001	up-regulation	0.728902	0.190445	1.07018	0.0164967		I,II	Respiratory burst oxidase homolog
GSVIVT01032644001	down-regulation	-1.64417	2.13e-05	-0.604077	0.279239		I,II,IV	Pseudo-response regulator 7
GSVIVT01016615001	up-regulation	1.0548	0.0304551	0.874511	0.103596		I,III	Aquaporin
GSVIVT01025038001	up-regulation	2.16966	5.74e-05	1.38124	0.083113		I,III	Aquaporin protein 6
GSVIVT01027460001	down-regulation	-0.743078	0.158442	-0.946764	0.00795159		I,IV	Endoribonuclease Dicer-like protein
GSVIVT01026208001	down-regulation	-1.42927	0.0394516	-0.803627	0.301252		I,IV	Lysine-specific demethylase 3B
GSVIVT01009045001	down-regulation	-1.2624	0.0142036	-0.79978	0.410737		I,IV	RNA-binding protein
GSVIVT01018099001	up-regulation	0.622891	0.33605	1.58941	0.00101208		I,IV	Auxin-responsive protein
GSVIVT01034656001	up-regulation	1.51314	0.00240425	3.10057	2.01e-18		I,IV	Cationic amino acid transporter
GSVIVT01011037001	up-regulation	1.28126	0.0929083	1.45839	0.0157749		I,IV	Gibberellin receptor GID1, putative
GSVIVT01021514001	up-regulation	1.92947	0.00695633	1.63721	0.0308674		I,IV	Protein TIFY 5A
GSVIVT01013156001	up-regulation	0.613085	0.247563	0.878295	0.0182693		I,IV	Transcription factor MYC2
GSVIVT01009200001	down-regulation	-0.761552	0.177522	-1.03699	0.0298164		IV	Neuroguidin
GSVIVT01015187001	down-regulation	-0.678939	0.186665	-0.72797	0.0430013		IV	Nucleosome assembly protein 1-like protein
GSVIVT01010206001	down-regulation	-1.1379	0.00286952	-0.721102	0.0580097		IV	RNA binding protein, putative
GSVIVT01038137001	down-regulation	-0.723389	0.161407	-0.769939	0.0293893		IV	Something about silencing protein sas10, putative
GSVIVT01032815001	up-regulation	1.24603	0.0252746	0.760811	0.480328		IV	CTD small phosphatase-like protein
GSVIVT01008480001	up-regulation	0.698414	0.353407	1.8589	0.00206471		IV	Probable potassium transport system protein kup 2
GSVIVT01034196001	up-regulation	2.01745	0.0271349	0.624572	0.302872		IV	Putative ubiquitin-conjugating enzyme family
GSVIVT01034952001	down-regulation	-0.793408	0.15094	-1.11933	0.00403942			30S ribosomal protein S6
GSVIVT01001167001	down-regulation	-1.39331	0.00475584	-0.671451	0.128929			40S ribosomal protein S24
GSVIVT01016205001	down-regulation	-1.06084	0.0188612	-0.844536	0.0700978			50S ribosomal protein L15, putative, expressed
GSVIVT01014572001	down-regulation	-1.4367	0.000269838	-0.785729	0.0126326			50S ribosomal protein L24
GSVIVT01008187001	down-regulation	-0.705092	0.117811	-0.823736	0.0182724			50S ribosomal protein L7Ae
GSVIVT01031460001	down-regulation	-0.885637	0.03065	-0.644383	0.0641795			50S ribosomal protein L9
GSVIVT01038238001	down-regulation	-1.1491	0.0216702	-0.603418	0.326319			60S ribosome subunit biogenesis protein NIP7 homolog
GSVIVT01012854001	down-regulation	-0.878809	0.043111	-0.998181	0.000999424			Aldose 1-epimerase, putative
GSVIVT01022926001	down-regulation	-0.722138	0.138833	-0.737851	0.0361423			Arginine and glutamate-rich protein 1
GSVIVT01008619001	down-regulation	-0.839544	0.0569869	-1.06992	0.000613653			Armadillo/beta-catenin repeat family protein
GSVIVT01019710001	down-regulation	-0.906189	0.0884413	-0.814353	0.0217568			At1g73940/F2P9_19
GSVIVT01021791001	down-regulation	-1.03643	0.0220866	-0.597284	0.152242			ATP-dependent zinc metalloprotease FtsH
GSVIVT01036535001	down-regulation	-1.08171	0.0123044	-0.898837	0.0504406			Axi 1 protein, putative, expressed
GSVIVT01026587001	down-regulation	-1.49465	1.97e-05	-0.752087	0.062591			BolA-like protein
GSVIVT01038234001	down-regulation	-0.951503	0.0182806	-0.595015	0.157046			Calmodulin, related
GSVIVT01032083001	down-regulation	-1.39697	0.0043834	-0.734828	0.0453304			CCP-like protein
GSVIVT01004909001	down-regulation	-0.622753	0.320569	-1.06657	0.0334127			Class I peptide chain release factor
GSVIVT01006594001	down-regulation	-1.05856	0.03751	-0.668544	0.202785			Clumping factor A
GSVIVT01008130001	down-regulation	-0.821417	0.0932739	-0.678339	0.0308674			COBRA-like protein
GSVIVT01037975001	down-regulation	-1.26198	0.191076	-0.83157	0.0382097			Cytochrome P450, putative
GSVIVT01022164001	down-regulation	-0.990749	0.154802	-1.50252	0.00162838			D-alanyl-d-alanine carboxypeptidase, putative
GSVIVT01027313001	down-regulation	-1.05116	0.0455349	-0.792745	0.187427			Dbj|BAA90353.1
GSVIVT01023849001	down-regulation	-1.32543	0.00203275	-0.826493	0.0504406			DEAD box ATP-dependent RNA helicase
GSVIVT01028395001	down-regulation	-1.28378	0.0120433	-0.594929	0.219021			Dentin sialophosphoprotein-like protein
GSVIVT01027314001	down-regulation	-0.844393	0.0744646	-0.654859	0.0461761			DNA gyrase subunit A
GSVIVT01033228001	down-regulation	-1.17743	0.00323216	-0.923454	0.0148546			DNAJ heat shock N-terminal domain-containing protein
GSVIVT01030910001	down-regulation	-0.631572	0.219015	-0.857031	0.0308019			E3 ubiquitin-protein ligase MARCH2
GSVIVT01028085001	down-regulation	-1.44317	0.0467636	-0.996857	0.191427			Eukaryotic translation initiation factor 4B
GSVIVT01024072001	down-regulation	-0.94644	0.0206409	-0.676588	0.0722093			Eukaryotic translation initiation factor 4B
GSVIVT01014224001	down-regulation	-1.21011	0.0356481	-0.63812	0.390585			F12M16.15
GSVIVT01001870001	down-regulation	-1.03789	0.0332211	-1.02056	0.000265145			Filament-like plant protein 7
GSVIVT01017208001	down-regulation	-1.42676	0.00428626	-0.822427	0.00776123			Gb|AAF35421.1
GSVIVT01015086001	down-regulation	-0.819135	0.105117	-0.816312	0.0157964			GCN5-related N-acetyltransferase, putative, expressed
GSVIVT01016195001	down-regulation	-0.996098	0.0120433	-0.670936	0.0461761			Glycine-rich RNA-binding protein, putative
GSVIVT01019504001	down-regulation	-1.41505	0.000146245	-0.770768	0.0480735			High mobility group family
GSVIVT01008586001	down-regulation	-1.17827	0.00152618	-0.764756	0.0848799			Hydroxycinnamoyl CoA shikimate/quinate hydroxycinnamoyltransferase-like protein
GSVIVT01036725001	down-regulation	-0.953962	0.0198443	-0.706224	0.144418			Inosine-5'-monophosphate dehydrogenase
GSVIVT01016967001	down-regulation	-1.22688	0.00371586	-0.768449	0.0220351			IQ domain-containing protein
GSVIVT01019668001	down-regulation	-1.25711	0.00725442	-0.675593	0.34288			IQ-domain 17
GSVIVT01027850001	down-regulation	-1.30357	0.00725442	-0.711543	0.0534394			Kinesin like protein
GSVIVT01009205001	down-regulation	-0.874284	0.18334	-0.923161	0.0345946			Kinesin-4
GSVIVT01017669001	down-regulation	-1.67231	0.00303266	-0.655508	0.0694893			Kinesin, putative
GSVIVT01035146001	down-regulation	-1.39989	0.00147032	-0.929679	0.00441178			NADH dehydrogenase (Ubiquinone) Fe-S protein 5
GSVIVT01006246001	down-regulation	-0.880711	0.127893	-1.07884	0.0174253			Nuclear RNA binding protein, putative
GSVIVT01033197001	down-regulation	-1.13361	0.0205554	-0.586067	0.118651			OO_Ba0013J05-OO_Ba0033A15.14 protein
GSVIVT01036493001	down-regulation	-1.28309	0.0203703	-1.14484	7.2e-05			Pentatricopeptide repeat-containing protein
GSVIVT01020172001	down-regulation	-1.30928	0.00725442	-0.608488	0.342437			Pentatricopeptide repeat-containing protein
GSVIVT01012780001	down-regulation	-1.79664	0.0190592	-0.849826	0.389779			Pentatricopeptide repeat-containing protein, putative
GSVIVT01024665001	down-regulation	-1.54735	0.0271804	-0.769937	0.353309			Pentatricopeptide repeat-containing protein, putative
GSVIVT01036206001	down-regulation	-0.612001	0.4234	-0.785311	0.0189709			Peptidyl-prolyl cis-trans isomerase
GSVIVT01020281001	down-regulation	-1.09876	0.00481331	-0.811035	0.0409166			Peptidyl-prolyl cis-trans isomerase-like protein
GSVIVT01031198001	down-regulation	-0.863939	0.0733058	-0.870439	0.0225202			PHD and RING finger domain-containing protein
GSVIVT01007676001	down-regulation	-0.937991	0.158442	-1.30575	0.0489734			Poor homologous synapsis 1 protein
GSVIVT01026760001	down-regulation	-1.08421	0.0223844	-0.751542	0.0441675			Pre-mRNA-splicing factor CWC22-like protein
GSVIVT01009906001	down-regulation	-1.27431	0.0233046	-0.638851	0.26343			Putative leucine-rich repeat-containing protein DDB_G0290503
GSVIVT01030538001	down-regulation	-1.00692	0.0138627	-0.645036	0.0588967			Putative ribonuclease Z
GSVIVT01027898001	down-regulation	-1.3776	0.00475584	-0.614747	0.127986			Putative uncharacterized protein At2g33400/F4P9.17
GSVIVT01036285001	down-regulation	-1.1774	0.00144233	-0.953793	0.0124822			Putative uncharacterized protein At4g10080/T5L19_210
GSVIVT01007216001	down-regulation	-1.30896	0.0365806	-0.692554	0.109685			Putative uncharacterized protein At4g17240/dl4655c
GSVIVT01033408001	down-regulation	-1.24292	0.00216459	-0.922508	0.0287353			Putative uncharacterized protein P0019E03.11-3
GSVIVT01027564001	down-regulation	-1.12612	0.0120433	-0.767425	0.0899511			Receptor-like protein kinase
GSVIVT01020595001	down-regulation	-1.35931	0.00187433	-0.835691	0.00226386			Reticulon-like protein B18
GSVIVT01034700001	down-regulation	-0.907708	0.0314289	-0.798394	0.0709867			Ring finger protein, putative
GSVIVT01020233001	down-regulation	-1.18265	0.0110743	-0.715055	0.141822			RNA-binding protein
GSVIVT01015302001	down-regulation	-0.988523	0.180379	-0.986807	0.0175256			rRNA methyltransferase, putative
GSVIVT01030126001	down-regulation	-0.965729	0.030522	-0.713286	0.0930697			RRP15-like protein
GSVIVT01023997001	down-regulation	-1.67616	1.98e-05	-0.924436	0.0267634			Splicing factor, putative
GSVIVT01016958001	down-regulation	-0.756031	0.238755	-1.20821	0.00842731			T15B16.1 protein
GSVIVT01004073001	down-regulation	-1.32911	0.0212146	-0.66802	0.0417452			TPR repeat-containing protein
GSVIVT01011508001	down-regulation	-1.20306	0.0087327	-0.754616	0.0659725			TPX2 (Targeting protein for Xklp2) family protein
GSVIVT01037020001	down-regulation	-1.02829	0.0306883	-0.766768	0.0529743			Transcription factor, putative
GSVIVT01016204001	down-regulation	-1.39551	0.000190955	-0.858343	0.013852			Trinucleotide repeat-containing gene 6B protein
GSVIVT01012004001	down-regulation	-1.063	0.00695633	-0.633969	0.0761298			TrNA-specific adenosine deaminase
GSVIVT01025777001	down-regulation	-0.697477	0.126739	-0.78581	0.00698188			Tubulin beta chain
GSVIVT01019774001	down-regulation	-1.08625	0.0467636	-0.790767	0.0260131			Tubulin beta chain, putative
GSVIVT01025854001	down-regulation	-1.42652	0.0233251	-0.891113	0.135743			Ubiquitin carboxyl-terminal hydrolase-like protein
GSVIVT01019746001	down-regulation	-1.21694	0.00166494	-0.71975	0.0490853			UDP-N-acetylmuramoyl-L-alanyl-D-glutamate--2, 6-diaminopimelate ligase
GSVIVT01010766001	down-regulation	-1.79801	0.00289608	-1.25006	0.0673067			Unknown protein
GSVIVT01017457001	down-regulation	-1.33251	0.00523567	-1.18724	0.0489734			Unknown protein
GSVIVT01008132001	down-regulation	-1.64043	0.00328807	-1.17365	7.72e-06			Unknown protein
GSVIVT01033485001	down-regulation	-1.3008	0.0182766	-1.09622	0.0309148			Unknown protein
GSVIVT01025388001	down-regulation	-1.1836	0.00860259	-1.08619	0.00470146			Unknown protein
GSVIVT01019215001	down-regulation	-0.864371	0.152603	-1.01148	0.00727129			Unknown protein
GSVIVT01037808001	down-regulation	-0.732025	0.107449	-0.998782	0.0141451			Unknown protein
GSVIVT01032498001	down-regulation	-0.655897	0.200064	-0.981428	0.00155859			Unknown protein
GSVIVT01021393001	down-regulation	-0.703768	0.186236	-0.97537	0.0104898			Unknown protein
GSVIVT01008962001	down-regulation	-1.18298	0.0087327	-0.930872	0.0135794			Unknown protein
GSVIVT01006772001	down-regulation	-1.05894	0.0215822	-0.796395	0.0417916			Unknown protein
GSVIVT01034957001	down-regulation	-1.45666	0.000290024	-0.780926	0.236176			Unknown protein
GSVIVT01018994001	down-regulation	-0.934294	0.03065	-0.752864	0.0152781			Unknown protein
GSVIVT01030006001	down-regulation	-1.41577	0.00410435	-0.727671	0.050592			Unknown protein
GSVIVT01020713001	down-regulation	-1.05104	0.0282791	-0.644706	0.290541			Unknown protein
GSVIVT01012889001	down-regulation	-1.37163	0.00473023	-0.59201	0.128503			Unknown protein
GSVIVT01024248001	down-regulation	-0.999746	0.043111	-0.81543	0.184342			UPF0415 protein C7orf25-like protein
GSVIVT01019640001	down-regulation	-0.956854	0.0815591	-0.944566	0.0270365			WGS project CAID00000000 data, contig chromosome 17
GSVIVT01008983001	down-regulation	-1.06022	0.0280575	-0.802044	0.0649344			Zinc finger CCCH domain-containing protein 15 homolog
GSVIVT01011165001	up-regulation	1.64222	0.047707	2.3075	2.63e-07			1-aminocyclopropane-1-carboxylate oxidase
GSVIVT01029112001	up-regulation	1.2194	0.0646003	1.16637	0.00373686			1-deoxy-D-xylulose-5-phosphate synthase
GSVIVT01019771001	up-regulation	1.18826	0.0041193	1.11798	0.00194948			2-succinylbenzoate-CoA ligase
GSVIVT01023852001	up-regulation	0.764993	0.0884413	0.752781	0.0225202			3-hydroxy-3-methylglutaryl coenzyme a reductase
GSVIVT01031714001	up-regulation	2.1145	0.0110743	1.3828	0.150639			40S ribosomal protein S16
GSVIVT01015354001	up-regulation	1.85622	0.048004	0.793067	0.48851			5'-methylthioadenosine/S-adenosylhomocysteine nucleosidase
GSVIVT01010854001	up-regulation	1.60655	0.0384927	1.07537	0.0226342			60S ribosomal protein L38, putative
GSVIVT01027078001	up-regulation	0.840476	0.162946	1.04673	0.0246609			Abscisic acid receptor PYL9
GSVIVT01027027001	up-regulation	3.60873	0.000239275	0.644463	0.652171			Acidic endochitinase
GSVIVT01020093001	up-regulation	0.658772	0.287157	1.35105	0.00657267			Actin cross-linking protein
GSVIVT01031224001	up-regulation	1.17817	0.0272713	0.71792	0.0833346			ADP-ribosylation factor 1
GSVIVT01017899001	up-regulation	1.22785	0.043111	1.20257	0.00221165			Aluminum-induced protein
GSVIVT01008820001	up-regulation	1.79388	7.06e-05	2.19282	4.62e-07			Amino acid permease
GSVIVT01004265001	up-regulation	2.61792	0.0140419	2.58559	0.00597806			Aspartic proteinase nepenthesin-2, putative
GSVIVT01008844001	up-regulation	0.647623	0.37957	1.49163	0.0418828			Aspartyl protease-like protein
GSVIVT01011783001	up-regulation	0.987657	0.0803246	1.39216	0.0232225			Auxin efflux carrier-like protein
GSVIVT01030035001	up-regulation	1.52382	0.0114322	1.62414	0.00281649			Auxin induced-like protein
GSVIVT01004750001	up-regulation	1.21457	0.0435688	1.10554	0.0673067			Auxin induced-like protein
GSVIVT01024259001	up-regulation	1.21129	0.00475584	0.794258	0.0262915			Benzoyl coenzyme A: benzyl alcohol benzoyl transferase
GSVIVT01017808001	up-regulation	0.752364	0.110003	2.1133	2.03e-13			Beta-amylase, putative
GSVIVT01009090001	up-regulation	2.49297	0.00020248	0.94324	0.168361			Blue copper protein, putative
GSVIVT01014602001	up-regulation	1.22132	0.0189748	1.2749	0.0220351			Breast carcinoma amplified sequence, putative
GSVIVT01035682001	up-regulation	1.11639	0.0427517	1.45128	0.253232			BURP domain-containing protein
GSVIVT01035679001	up-regulation	1.72749	0.00337007	1.12664	0.0534394			BURP domain-containing protein
GSVIVT01038653001	up-regulation	1.65671	0.0365806	1.82035	0.0152781			Caffeic acid O-methyltransferase
GSVIVT01022606001	up-regulation	1.16535	0.248129	2.4284	0.000159844			Calcium-dependent protein kinase
GSVIVT01008421001	up-regulation	0.675104	0.179289	1.66352	3.21e-10			Calmodulin-like protein 1
GSVIVT01031895001	up-regulation	1.83305	0.0736104	1.11647	0.0483527			CASP-like protein
GSVIVT01024928001	up-regulation	1.74095	0.00144995	1.0428	0.0118196			Catalytic/ hydrolase
GSVIVT01009924001	up-regulation	1.56015	0.0961599	2.57565	6.4e-07			Chaperone protein dnaJ
GSVIVT01015991001	up-regulation	1.23459	0.147313	1.9718	7.55e-09			Chaperone protein dnaJ
GSVIVT01021014001	up-regulation	1.61073	0.0326535	0.989166	0.310941			Chaperone protein dnaJ
GSVIVT01019030001	up-regulation	0.852686	0.100461	1.00675	0.00280464			Coiled-coil domain-containing protein
GSVIVT01012313001	up-regulation	1.28715	0.0275105	1.0826	0.1865			Copper transporter
GSVIVT01008262001	up-regulation	1.48367	0.000616495	1.81026	0.0617827			Cytochrome P450
GSVIVT01017847001	up-regulation	1.90853	0.0145945	0.59582	0.703475			DUF679 domain membrane protein 1
GSVIVT01032732001	up-regulation	1.27939	0.219001	1.38577	0.000193095			Early response to dehydration 15-like protein
GSVIVT01008762001	up-regulation	1.18296	0.0878853	2.24083	0.0334406			Expansin
GSVIVT01032681001	up-regulation	1.01838	0.0190592	1.41924	0.000453778			Expansin
GSVIVT01013678001	up-regulation	1.43541	0.00969502	0.809659	0.292974			F14O23.16 protein
GSVIVT01035110001	up-regulation	1.01598	0.0220866	0.609167	0.315136			F3E22.2 protein
GSVIVT01010746001	up-regulation	1.89357	0.0196772	0.642044	0.601161			Gamma-secretase subunit aph-1, putative
GSVIVT01016949001	up-regulation	0.86363	0.0478657	0.77274	0.0625451			GDSL esterase/lipase
GSVIVT01021124001	up-regulation	0.622594	0.465436	2.33366	8.19e-07			Roxy19
GSVIVT01037740001	up-regulation	1.94896	0.0247512	0.635424	0.316278			Glycine-rich protein DC7.1, putative
GSVIVT01034072001	up-regulation	1.87482	0.00371586	0.708322	0.592811			Glyoxal oxidase
GSVIVT01028844001	up-regulation	1.36204	0.0480303	2.0563	6.1e-05			Heavy-metal-associated domain-containing protein
GSVIVT01017937001	up-regulation	1.95068	0.00328807	1.39855	0.0179325			Hexose transporter
GSVIVT01008852001	up-regulation	1.17199	0.0340261	1.04238	0.00994204			IAA-amino acid hydrolase ILR1, putative
GSVIVT01016721001	up-regulation	0.750376	0.123871	0.889806	0.00364097			Jasmonate-zim-domain protein 1
GSVIVT01016382001	up-regulation	1.44129	0.0190592	0.663226	0.163063			LIM domain-containing protein
GSVIVT01023906001	up-regulation	1.16212	0.0177472	0.900562	0.210417			Lysine histidine transporter-like protein
GSVIVT01030921001	up-regulation	1.36473	0.01834	0.975336	0.0419786			Methyltransferase-like protein
GSVIVT01030135001	up-regulation	1.34711	0.33757	2.07602	0.00403942			NBS-LRR class disease resistance protein
GSVIVT01009577001	up-regulation	0.948532	0.100964	0.930918	0.0183934			Nucleobase-ascorbate transporter
GSVIVT01008752001	up-regulation	0.970215	0.158442	1.22774	0.0284822			Nucleoredoxin, putative
GSVIVT01009124001	up-regulation	0.708071	0.202569	1.50707	0.00057297			Ovarian cancer-associated gene 2 protein-like protein
GSVIVT01031783001	up-regulation	1.32751	0.0398769	0.82364	0.47629			Pheromone receptor-like protein
GSVIVT01015754001	up-regulation	2.64125	0.0142162	1.67578	1.3e-06			Phi-1-like phosphate-induced protein
GSVIVT01009066001	up-regulation	1.19031	0.0283404	1.00755	0.0786927			Phosphate-induced (Phi-1) protein, putative
GSVIVT01005596001	up-regulation	0.839721	0.192044	1.31009	0.0461953			Phosphoenolpyruvate carboxykinase [ATP], putative
GSVIVT01037458001	up-regulation	1.44566	0.043111	0.697172	0.403799			Photosystem II reaction center protein K
GSVIVT01013149001	up-regulation	1.41579	0.0897983	2.36224	2.73e-10			PLATZ transcription factor
GSVIVT01030982001	up-regulation	1.44748	0.0426684	0.662577	0.547335			Probable lipid transfer protein family protein
GSVIVT01034023001	up-regulation	1.15564	0.20384	2.30708	0.00358607			Probable sugar phosphate/phosphate translocator
GSVIVT01015895001	up-regulation	1.99515	0.0263796	1.98742	0.000105993			Proline-rich protein 1
GSVIVT01030235001	up-regulation	1.61061	0.0133581	0.68109	0.301252			Protein LURP-one-related 15
GSVIVT01028192001	up-regulation	0.746344	0.167312	1.30283	0.00187225			Protein phosphatase-2C
GSVIVT01033084001	up-regulation	1.4548	0.032168	0.840844	0.469295			Protein transport protein SEC61 subunit gamma
GSVIVT01001005001	up-regulation	0.700202	0.14869	1.05664	0.0296056			Protein trichome birefringence-like 36
GSVIVT01008867001	up-regulation	1.31134	0.032168	1.22524	0.0187529			Protein-methionine-s-oxide reductase
GSVIVT01017042001	up-regulation	2.13208	0.00695633	0.858982	0.17455			Putative aquaporin
GSVIVT01025681001	up-regulation	1.08925	0.0451606	0.7584	0.268374			Putative aquaporin
GSVIVT01031183001	up-regulation	1.06624	0.147981	0.901555	0.0382097			Putative auxin-repressed protein
GSVIVT01017946001	up-regulation	1.29205	0.028377	2.72544	1.38e-12			Putative hydrolase
GSVIVT01011480001	up-regulation	0.632795	0.241694	1.86601	0.00357727			Putative transcriptional regulator
GSVIVT01031147001	up-regulation	1.57581	0.0243776	0.87576	0.0794203			Rapid alkalinization factor 1
GSVIVT01018931001	up-regulation	1.67522	0.00969981	0.770474	0.42855			Rer1 protein, putative
GSVIVT01019824001	up-regulation	0.767583	0.138833	1.86268	2.39e-06			Rhomboid family protein
GSVIVT01009643001	up-regulation	2.23593	0.0233046	0.610477	0.525884			RING finger protein 5
GSVIVT01000538001	up-regulation	0.724505	0.269723	1.04856	0.0121621			RING-H2 finger protein
GSVIVT01030125001	up-regulation	1.50861	0.0215815	0.995136	0.335986			RING-H2 finger protein
GSVIVT01031148001	up-regulation	0.84948	0.0678818	1.10316	0.0120949			Rubber elongation factor protein, putative
GSVIVT01036490001	up-regulation	1.94892	0.0132471	1.02803	0.168576			S-adenosylmethionine decarboxylase proenzyme
GSVIVT01012865001	up-regulation	1.29376	0.0233251	0.595026	0.67327			Serine-rich protein
GSVIVT01009348001	up-regulation	0.941979	0.140294	0.795169	0.0126972			Sigma factor sigb regulation protein rsbq, putative
GSVIVT01019684001	up-regulation	0.734122	0.12832	0.827664	0.0335835			StAR-related lipid transfer protein
GSVIVT01009371001	up-regulation	1.73543	0.00309	1.29046	0.211989			Subtilisin-like protease
GSVIVT01009694001	up-regulation	0.862437	0.0817609	0.963032	0.0118196			Sugar transporter, putative
GSVIVT01031462001	up-regulation	1.35796	0.0452776	1.08852	0.13994			Superoxide dismutase [Cu-Zn]
GSVIVT01020089001	up-regulation	1.5169	0.0220866	0.77377	0.469548			Thioredoxin
GSVIVT01007985001	up-regulation	0.760634	0.122898	1.74207	5.45e-08			Thioredoxin II, putative
GSVIVT01033376001	up-regulation	0.936788	0.176346	1.59545	2e-06			Thioredoxin, putative
GSVIVT01006598001	up-regulation	1.35933	0.113605	3.25064	2e-06			Unknown protein
GSVIVT01027788001	up-regulation	3.39304	0.000513349	2.0301	0.0308019			Unknown protein
GSVIVT01010719001	up-regulation	2.19055	0.0157646	2.00671	0.00136438			Unknown protein
GSVIVT01030403001	up-regulation	0.931521	0.270914	1.81154	7.61e-06			Unknown protein
GSVIVT01027787001	up-regulation	4.0974	0.000925322	1.80864	0.259082			Unknown protein
GSVIVT01030837001	up-regulation	0.590513	0.434354	1.77571	0.00299028			Unknown protein
GSVIVT01027794001	up-regulation	3.78093	0.000696591	1.7227	0.0722093			Unknown protein
GSVIVT01027777001	up-regulation	2.29511	0.00695633	1.64891	0.0861895			Unknown protein
GSVIVT01025823001	up-regulation	2.13997	0.012602	1.6403	0.0265542			Unknown protein
GSVIVT01009359001	up-regulation	1.50841	0.00242132	1.59288	0.00870222			Unknown protein
GSVIVT01027784001	up-regulation	3.51534	7.06e-05	1.56989	0.332591			Unknown protein
GSVIVT01027790001	up-regulation	3.55564	0.00215387	1.5633	0.137396			Unknown protein
GSVIVT01011906001	up-regulation	1.45633	0.00935226	1.48262	0.00535085			Unknown protein
GSVIVT01019515001	up-regulation	1.97964	3.15e-06	1.46696	2.5e-06			Unknown protein
GSVIVT01031336001	up-regulation	0.943959	0.115587	1.42241	0.0022628			Unknown protein
GSVIVT01012182001	up-regulation	0.676367	0.27935	1.32378	0.000428658			Unknown protein
GSVIVT01024967001	up-regulation	2.30107	0.010704	1.30036	0.0229908			Unknown protein
GSVIVT01006145001	up-regulation	0.704441	0.369105	1.25961	0.0492707			Unknown protein
GSVIVT01032957001	up-regulation	1.16292	0.1768	1.16998	0.0334406			Unknown protein
GSVIVT01017806001	up-regulation	1.45191	0.00687841	1.1034	0.273326			Unknown protein
GSVIVT01021026001	up-regulation	0.790045	0.198602	1.04431	0.000202701			Unknown protein
GSVIVT01029047001	up-regulation	1.07137	0.00752814	0.907393	0.189488			Unknown protein
GSVIVT01027785001	up-regulation	3.5503	0.000498686	0.88078	0.623611			Unknown protein
GSVIVT01021911001	up-regulation	1.82711	0.00422875	0.863274	0.164069			Unknown protein
GSVIVT01006111001	up-regulation	1.27839	0.0201045	0.607807	0.704486			Unknown protein
GSVIVT01032726001	up-regulation	1.66469	0.00230562	0.830124	0.126915			Wound-induced protein
GSVIVT01014471001	up-regulation	1.02766	0.0932739	1.51367	0.000640043			Zinc finger protein CONSTANS-like protein
